# Supplementary material for: Feeding Frequency Affects the Growth Performance and Intestinal Health of Juvenile Red-Tail Catfish (Hemibagrus wyckioides) with the Same Amount of Daily Feed
Source: Animals (Basel). 2025 May 30;15(11):1621. doi: 10.3390/ani15111621 (PMC12153739; doi:10.3390/ani15111621)
Supplement: Supplementary file 1 [file animals-15-01621-s001.zip]

Archive with 1 entries (1 files):
- animals-3644043-supplementary.pdf
